# Supplementary material for: A Comparable icELISA and Lateral Flow Immunoassay for the Sensitive and Rapid Detection of 4,4′-Dinitrocarbanilide in Chicken
Source: Toxics. 2023 Jul 20;11(7):628. doi: 10.3390/toxics11070628 (PMC10385411; doi:10.3390/toxics11070628)
Supplement: Supplementary file 1 [file toxics-11-00628-s001.zip]

Archive with 1 entries (1 files):
- toxics-2483918-supplementary.pdf
